# Supplementary material for: Navigating an evolving microbial landscape: emerging antimicrobial resistance trends and precision stewardship in Tianjin tertiary hospitals (2021–2023)
Source: Front Cell Infect Microbiol. 2025 Sep 8;15:1629038. doi: 10.3389/fcimb.2025.1629038 (PMC12450913; doi:10.3389/fcimb.2025.1629038)
Supplement: Supplementary file 1 [file DataSheet1.zip]

Archive with 3 entries (2 files):
- supplementary material/
- supplementary material/Supplementary Table Captions.docx
- supplementary material/Supplementary tables.xlsx
