# Supplementary material for: Navigating an evolving microbial landscape: emerging antimicrobial resistance trends and precision stewardship in Tianjin tertiary hospitals (2021–2023)
Source: Front Cell Infect Microbiol. 2025 Sep 8;15:1629038. doi: 10.3389/fcimb.2025.1629038 (PMC12450913; doi:10.3389/fcimb.2025.1629038)
Supplement: Supplementary file 1 [file DataSheet1.zip › supplementary material/Supplementary tables.xlsx]

## Sheet: Table S1
Table S1 Distribution of Isolates by Sample Source and Composition Ratio (2021–2023)
	2021			2022
Rank	Source	Count	Percentage (%)	Rank	Source	Count	Percentage (%)	Rank	Source	Count	Percentage (%)
1	Sputum	19076	39.1	1	Sputum	19881	38.9	1	Sputum	28839	43
2	Urine	8991	18.4	2	Urine	9312	18.2	2	Urine	11496	17.1
3	Blood	2445	5	3	Blood	2588	5.1	3	Blood	3445	5.1
4	Wound	2356	4.8	4	Wound	2518	4.9	4	Wound	2846	4.2
5	Bile	952	2	5	Abscess, abdominal	1448	2.8	5	Abscess, abdominal	2031	3
6	Abdominal abscess	668	1.4	6	Bile	1140	2.2	6	Bile	1415	2.1
7	Broncho-alveolar lavage	255	0.5	7	Broncho-alveolar lavage	273	0.5	7	Broncho-alveolar lavage	601	0.9
8	Pleural fluid	231	0.5	8	Pleural fluid	253	0.5	8	Pleural fluid	372	0.6
9	Cerebrospinal fluid	169	0.3	9	Cerebrospinal fluid	183	0.4	9	Cerebrospinal fluid	177	0.3
10	Stool	47	0.1	10	Stool	34	0.1	10	Stool	42	0.1
11	Others	13556	27.8	11	Others	13438	26.3	11	Others	15840	23.6
Total		48746		Total	51068			Total	67104

## Sheet: Table S2
Table S2 Top Five Bacterial Isolates and Their Proportions from 2021 to 2023
	2021		2022		2023
Bacteria	Quantity (Isolates)	Percentage (%)	Quantity (Isolates)	Percentage (%)	Quantity (Isolates)	Percentage (%)
Klebsiella pneumoniae	8904	18.3	9694	19	13653	20.3
Escherichia coli	7551	15.5	8066	15.8	10466	15.6
Pseudomonas aeruginosa	4176	8.6	4636	9.1	5738	8.6
Acinetobacter baumannii	3395	7	3877	7.6	5401	8
Staphylococcus aureus	2852	5.9	2923	5.7	3480	5.2
Others		44.7		42.8		42.3

## Sheet: Table S3
Table S3 Top Five Gram-Positive Bacterial Isolates and Their Proportions from 2021 to 2023.
	2021		2022		2023
Bacteria	Quantity (Isolates)	Percentage (%)	Quantity (Isolates)	Percentage (%)	Quantity (Isolates)	Percentage (%)
Staphylococcus aureus	2852	21.1	2923	21	3480	20.3
Staphylococcus epidermidis	2374	17.6	2438	17.5	2909	16.9
Enterococcus faecalis	2041	15.1	2121	15.2	3021	17.6
Enterococcus faecium	1819	13.4	2112	15.2	2293	13.4
Streptococcus hemolyticus	723	5.3	734	5.3	800	4.7

## Sheet: Table S4
Table S4 Top Five Gram-Negative Bacterial Isolates and Their Proportions from 2021 to 2023.
	2021		2022		2023
Bacteria	Quantity (Isolates)	Percentage (%)	Quantity (Isolates)	Percentage (%)	Quantity (Isolates)	Percentage (%)
Klebsiella pneumoniae	8904	25.3	9694	26.1	13653	27.3
Escherichia coli	7551	21.4	8066	21.7	10466	21
Pseudomonas aeruginosa	4176	11.9	4636	12.5	5738	11.5
Acinetobacter baumannii	3395	9.6	3877	10.4	5401	10.8
Enterobacter cloacae	2140	6.1	2176	5.9	2902	5.8

## Sheet: Table S5
Table S5 Top Five Enterobacteriaceae Isolates and Their Proportions from 2021 to 2023.
	2021		2022		2023
Bacteria	Quantity (Isolates)	Percentage (%)	Quantity (Isolates)	Percentage (%)	Quantity (Isolates)	Percentage (%)
Klebsiella pneumoniae	8904	37.7	9694	38.5	13653	40.4
Escherichia coli	7551	31.9	8066	32	10466	31
Enterobacter cloacae	2140	9	2176	8.6	2902	8.6
Proteus mirabilis	1047	4.4	1031	4.1	1337	4
Klebsiella oxytoca	830	3.5	777	3.1	1186	3.5

## Sheet: Table S6
Table S6 Top Five Non-Fermentative Bacterial Isolates and Their Proportions from 2021 to 2023.
	2021		2022		2023
Bacteria	Quantity (Isolates)	Percentage (%)	Quantity (Isolates)	Percentage (%)	Quantity (Isolates)	Percentage (%)
Pseudomonas aeruginosa	4176	37.6	4636	40.3	5738	37.1
Acinetobacter baumannii	3395	30.5	3877	33.7	5401	34.9
Stenotrophomonas maltophilia	1651	14.9	1622	14.1	2220	14.3
Acinetobacter baumannii complex	682	6.1	214	1.9	272	1.8
Acinetobacter junii	223	2	204	1.8	245	1.6
	-	-

## Sheet: Table S7
Table S7 Resistance Rates of Escherichia coli to Commonly Used Antibiotics from 2021 to 2023.
	2021			2022			2023			X²	P
Antibiotics	Quantity (Isolates)	Resistance(%)	Sensitivity(%)	Quantity (Isolates)	Resistance(%)	Sensitivity(%)	Quantity (Isolates)	Resistance(%)	Sensitivity(%)
Amikacin	7537	1.7	98.3	8060	1.7	98.3	10460	1.6	98.4	0.403	0.817
Gentamicin	4644	35.1	64.9	4515	34.1	65.9	6230	32.8	67.2	6.473	0.039
Tobramycin	3841	30.5	69.4	3209	31.5	68.6	4553	31.3	68.7	0.863	0.649
Ampicillin	4647	77.1	22.9	4517	77.4	22.6	6067	78.2	21.8	1.992	0.369
Amoxicillin/Clavulanate	5897	25.5	74.5	6467	23	77	8130	24.1	75.8	10.625	0.005
Ticarcillin/Clavulanate	2365	19.1	80.9	2012	17.2	82.8	2516	15.8	83.2	8.382	0.015
Ampicillin/Sulbactam	3971	59.5	40.5	3830	56.9	43.1	5270	56.6	43.4	8.83	0.012
Piperacillin/Tazobactam	7493	9	90.9	8028	8.4	91.6	10416	9.2	90.8	3.757	0.153
Cefoperazone/Sulbactam	5444	9.1	90.9	5889	7.9	92.1	7365	8.1	91.9	6.084	0.048
Cefazolin	544	67.5	32.5	699	67.7	32.3	743	68.5	31.5	0.19	0.91
Cefuroxime	7505	50	50	8009	49.3	50.7	10302	51.8	48.2	12.326	0.002
Ceftriaxone	7510	44.5	55.5	8004	44.2	55.8	9960	47.2	52.8	20.034	<0.001
Cefotaxime	2402	43.6	56.5	2308	46.9	53.1	3173	46.5	53.5	6.554	0.038
Ceftazidime	7545	24.8	75.2	8045	24.3	75.7	10449	25.2	74.8	1.964	0.374
Cefepime	7494	24.4	75.6	8002	26.1	73.9	10388	29.6	70.4	64.465	<0.001
Cefotetan	3973	2.3	97.7	3291	2.3	97.7	4628	2.2	97.8	0.118	0.943
Cefoxitin	3411	19.8	80.2	3868	18.6	81.4	4612	19.3	80.7	1.722	0.423
Aztreonam	3969	23.5	76.5	3806	24.5	75.5	5446	23.8	76.2	1.09	0.58
Imipenem	7545	1.4	98.6	8027	1.3	98.7	10351	1.6	98.4	3.156	0.206
Meropenem	4066	1.1	98.9	3823	0.9	99.1	5446	1.1	98.9	1.217	0.544
Ertapenem	5891	2	98	6613	1.8	98.2	8366	2.2	97.8	2.997	0.224
Ciprofloxacin	4067	53.1	46.9	3822	54.2	45.8	5270	54.4	45.6	1.694	0.429
Levofloxacin	7542	54.4	45.6	8059	54.4	45.6	10456	56	44	6.446	0.04
Trimethoprim-Sulfamethoxazole	7546	51.2	48.8	7963	48.1	51.9	10266	49.6	50.4	14.976	0.001
Chloramphenicol	36	22.2	77.8	9	33.3	66.7	62	29	71	0.728	0.695
Tigecycline	5930	0.4	99.6	6505	0.4	99.6	8346	0.6	99.4	4.049	0.132
Ceftazidime/Avibactam	471	7.2	92.8	658	4.1	95.9	957	3.4	96.6	10.79	0.005

## Sheet: Table S8
Tables S8 Resistance Rates of Klebsiella pneumoniae to Commonly Used Antibiotics from 2021 to 2023.
	2021			2022			2023			X²	P
Antibiotics	Quantity (Isolates)	Resistance(%)	Sensitivity(%)	Quantity (Isolates)	Resistance(%)	Sensitivity(%)	Quantity (Isolates)	Resistance(%)	Sensitivity(%)
Amikacin	8893	5.3	94.7	9690	4.8	95.1	13651	5.6	94.4	7.137	0.028
Gentamicin	5217	12.7	87.3	5313	12.2	87.7	7898	12.1	87.8	1.092	0.579
Tobramycin	4622	12.6	87.4	4204	12.9	87.1	6426	14.7	85.4	12.301	0.002
Amoxicillin/Clavulanate	7217	23	77	8247	22	77.9	10949	24.5	75.5	16.789	<0.001
Ticarcillin/Clavulanate	3193	20.8	79.2	2935	22.5	77.5	4196	26.3	73.7	33.086	<0.001
Ampicillin/Sulbactam	4748	26.5	73.5	4762	26.1	73.9	7012	28.7	71.2	12.117	0.002
Piperacillin/Tazobactam	8886	18.2	81.8	9674	17.6	82.3	13617	20.4	79.5	33.534	<0.001
Cefoperazone/Sulbactam	5726	12.8	87.2	6349	12	88	8278	14.2	85.8	15.856	<0.001
Cefazolin	691	29.3	70.6	761	29.2	70.8	1628	29.3	70.7	0.004	0.998
Cefuroxime	8868	28.2	71.8	9658	28.9	71.2	13333	32.1	67.9	47.475	<0.001
Ceftriaxone	8875	23.6	76.4	9633	24.4	75.6	12992	27.9	72	62.852	<0.001
Cefotaxime	3134	19.3	80.7	3404	19.6	80.3	4970	23.2	76.8	23.727	<0.001
Ceftazidime	8902	17.1	82.9	9690	17.9	82.1	13643	21.7	78.3	90.472	<0.001
Cefepime	8891	15.6	84.4	9662	16.6	83.4	13605	20	80	84.013	<0.001
Cefotetan	4741	6.8	93.2	4315	5.4	94.5	6527	4.8	95.2	21.118	<0.001
Cefoxitin	4044	17.4	82.6	4725	17.3	82.7	6086	18.1	81.9	1.455	0.483
Aztreonam	4744	15.6	84.4	4748	14.9	85.1	7172	17.8	82.1	20.713	<0.001
Imipenem	8897	7.8	92.2	9657	6.7	93.3	13290	7.6	92.4	9.771	0.008
Meropenem	4739	6.3	93.7	4756	5.3	94.7	7172	5.7	94.3	4.544	0.103
Ertapenem	7195	8.7	91.3	8493	7.7	92.3	11672	8.6	91.4	6.805	0.033
Ciprofloxacin	4751	15.4	84.6	4758	14.6	85.4	7016	16.1	83.9	4.894	0.087
Levofloxacin	8901	15.9	84.1	9691	15.2	84.9	13649	16.9	83.1	12.795	0.002
Trimethoprim-Sulfamethoxazole	8902	16.4	83.6	9558	17.3	82.7	13172	19.6	80.4	41.448	<0.001
Chloramphenicol	41	14.6	85.4	1	0	100	181	38.1	61.9	8.771	0.012
Tigecycline	7157	8	92	8198	9.4	90.7	11510	10.3	89.6	27.547	<0.001
Ceftazidime/Avibactam	1146	0.4	99.6	1317	0.5	99.5	1685	0.4	99.6	0.235	0.889

## Sheet: Table S9
Table S9 Antimicrobial resistance rates of carbapenem-resistant Klebsiella pneumoniae to common antibiotics (2021–2023).
	2021			2022			2023			X²	P
Antibiotics	Quantity (Isolates)	Resistance(%)	Sensitivity(%)	Quantity (Isolates)	Resistance(%)	Sensitivity(%)	Quantity (Isolates)	Resistance(%)	Sensitivity(%)
Amikacin	713	58.9	41.1	674	62.9	37.1	1088	63	37	3.498	0.174
Gentamicin	308	69.8	30.2	268	79.1	20.9	442	74.8	25.1	6.591	0.037
Tobramycin	289	81	19	229	80.8	19.2	364	81.3	18.7	0.029	0.986
Amoxicillin/Clavulanic Acid	619	99.1	1	627	98.1	1.9	933	98.5	1.5	1.932	0.381
Ticarcillin/Clavulanic Acid	362	99.7	0.3	378	98.1	1.9	554	99.1	0.9	4.717	0.095
Ampicillin/Sulbactam	306	99.3	0.7	260	98.8	1.2	413	99.5	0.5	1.031	0.597
Piperacillin/Tazobactam	714	98.5	1.5	674	97.9	2.1	1087	97.8	2.1	0.846	0.655
Cefoperazone/Sulbactam	483	96.4	3.5	450	95.8	4.2	714	97.5	2.5	2.644	0.267
Cefuroxime	713	99.9	0.1	671	99.1	0.9	1076	99.1	0.9	4.446	0.108
Ceftriaxone	712	99.6	0.4	663	99.3	0.8	1023	99.7	0.3	1.902	0.386
Cefotaxime	213	99.5	0.5	218	98.6	1.4	321	99.4	0.6	1.335	0.513
Ceftazidime	715	98.9	1.1	674	97.1	2.8	1089	97.3	2.8	6.25	0.044
Cefepime	715	96.6	3.4	674	96	4	1082	95.1	4.9	2.633	0.268
Cefotetan	305	92.1	7.9	237	90.3	9.7	378	74.9	25.1	46.573	<0.001
Cefoxitin	305	92.1	7.9	237	90.3	9.7	378	74.9	25.1	46.573	<0.001
Aztreonam	388	94.5	5.4	385	98.2	1.8	627	96.1	3.8	7.021	0.03
Imipenem	306	97.4	2.6	261	95.4	4.6	419	97.3	2.6	2.463	0.292
Meropenem	714	94.8	5.2	667	93.6	6.4	1037	94.3	5.7	1.03	0.598
Ertapenem	601	99.7	0.3	632	99.1	0.9	984	98.5	1.5	5.227	0.073
Ciprofloxacin	306	92.8	7.2	261	90.1	10	413	92.5	7.5	1.757	0.415
Levofloxacin	715	87.8	12.2	674	88.3	11.7	1089	89.5	10.5	1.408	0.495
Trimethoprim/Sulfamethoxazole	715	35	65	667	45.4	54.6	1037	53.1	46.9	56.327	<0.001
Tigecycline	615	31.2	68.8	626	43.7	56.2	993	43.5	56.5	28.462	<0.001
Ceftazidime/Avibactam	2	50	50	6	50	50	5	60	40	0.124	0.94

## Sheet: Table 10
Table S10 Antimicrobial resistance rates of Pseudomonas aeruginosa to common antibiotics (2021–2023).
	2021			2022			2023			X²	P
Antibiotics	Quantity (Isolates)	Resistance(%)	Sensitivity(%)	Quantity (Isolates)	Resistance(%)	Sensitivity(%)	Quantity (Isolates)	Resistance(%)	Sensitivity(%)
Amikacin	4171	2.7	97.2	4629	2.7	97.3	5732	3	97	1.102	0.576
Gentamicin	1938	6.6	93.4	2108	5	95	2662	6.4	93.6	5.834	0.054
Tobramycin	4131	4.6	95.4	4388	3.9	96.2	5311	4.1	95.9	2.785	0.248
Piperacillin	1954	19.8	80.2	2107	18.6	81.4	2842	19.7	80.3	1.226	0.542
Piperacillin/Tazobactam	4105	24.5	75.5	4548	24.3	75.7	5619	24.7	75.3	0.224	0.894
Cefoperazone/Sulbactam	2838	23	77	3271	22	78	3713	22.3	77.8	0.923	0.63
Ceftazidime	4160	15.5	84.5	4603	14.4	85.6	5712	15.1	84.9	2.168	0.338
Cefepime	4131	12.5	87.5	4587	10.7	89.2	5607	11.7	88.3	6.756	0.034
Aztreonam	3576	37.8	62.2	4069	35.5	64.4	5198	35.6	64.4	5.624	0.06
Imipenem	4146	17.9	82.1	4533	17.4	82.6	5539	17.8	82.2	0.418	0.811
Meropenem	4134	19.5	80.6	4482	19.6	80.3	5599	20	80	0.47	0.79
Ciprofloxacin	4145	10.8	89.1	4440	9.8	90.2	5436	11.3	88.7	5.866	0.053
Levofloxacin	4161	18.3	81.7	4616	17.3	82.6	5726	18.3	81.7	2.016	0.365
Polymyxin B	96	3.1	96.9	93	7.5	92.5	151	2	98	4.981	0.083
Ceftazidime/Avibactam	396	98	2	490	97.1	2.9	565	87.6	12.4	57.27	<0.001

[truncated: 6 more sheets: Table S11, Table S12, Table S13, Table S14, Table S15, Table S16]
